# Supplementary material for: Constraint-based perturbation analysis with cluster Newton method: a case study of personalized parameter estimations with irinotecan whole-body physiologically based pharmacokinetic model
Source: BMC Syst Biol. 2017 Dec 21;11(Suppl 7):129. doi: 10.1186/s12918-017-0513-2 (PMC5763286; doi:10.1186/s12918-017-0513-2)
Supplement: Supplementary file 3 — The median values of Kp from parameter sets with SSR 0.03 or less after first CNM. This file shows the median values of Kp from parameter sets with SSR 0.03 or less after first CNM. The values are fixed in second CNM with constraints. (XLS 46 kb) [file 12918_2017_513_MOESM3_ESM.xls]

## Sheet: Additional File 2
Additional file 3 : The median values of Kps from parameter sets with SSR 0.03 or less after first CNM
				Estimated values
ID				Median	geometric standard deviation
1	KpLung	-	irinotecan	0.742285	1.68398
2			SN-38	1.00016	2.94104
3			SN-38G	0.673645	1.81972
4			NPC	0.77644	1.9161
5			APC	1.19845	2.33519
6	KpHeart	-	irinotecan	0.885315	2.2337
7			SN-38	0.94655	2.1014
8			SN-38G	0.67636	1.93336
9			NPC	0.58751	2.54917
10			APC	0.761185	2.02545
11	KpBrain	-	irinotecan	0.71416	2.42491
12			SN-38	0.750255	2.31692
13			SN-38G	0.582795	1.87512
14			NPC	0.69167	2.08761
15			APC	0.674155	2.01401
16	KpMuscle	-	irinotecan	0.27238	0.605264
17			NPC	1.0822	1.66664
18			irinotecan	0.37775	0.62614
19			irinotecan	0.48883	1.6132
20			SN-38	0.0860745	0.26281
21	KpAdipose	-	irinotecan	1.0002	1.56795
22			SN-38	0.456235	1.62934
23			SN-38G	0.11458	0.54794
24			NPC	0.72891	1.54745
25			APC	0.33487	0.794878
26	KpSkin	-	irinotecan	1.01965	1.79976
27			SN-38	0.738415	2.20586
28			SN-38G	1.1432	2.41049
29			NPC	0.94066	2.67739
30			APC	0.650725	1.64734
31	KpBone	-	irinotecan	0.64902	1.39543
32			SN-38	1.00903	2.98698
33			SN-38G	0.45018	0.964749
34			NPC	0.90159	2.40994
35			APC	0.260145	0.615162
36	KpKidney	-	irinotecan	1.2902	2.537
37			SN-38	0.72306	2.88353
38			SN-38G	0.945765	2.36652
39			NPC	0.919845	2.00169
40			APC	0.744045	2.06791
41	KpSpleen	-	irinotecan	1.05412	2.78611
42			SN-38	0.974435	2.18345
43			SN-38G	1.6549	3.64665
44			NPC	0.40617	1.47737
45			APC	0.62896	1.46411
46	KpPancreas	-	irinotecan	0.525015	1.80799
47			SN-38	1.12075	1.84242
48			SN-38G	0.70083	2.54709
49			NPC	1.2177	1.78837
50			APC	0.78817	3.38998
51	KpStomach	-	irinotecan	0.947525	2.05806
52			SN-38	0.711155	3.04281
53			SN-38G	1.26395	3.51276
54			NPC	0.81379	2.02965
55			APC	0.92877	2.10574
56	KpSmall intestine	-	irinotecan	1.5969	3.31688
57			SN-38	0.5786	0.84944
58			SN-38G	0.63052	1.94452
59			NPC	1.2561	2.39795
60			APC	0.6343	1.6118
61	KpLarge intestine	-	irinotecan	0.59366	2.33577
62			SN-38	0.69064	2.14968
63			SN-38G	0.771755	2.47944
64			NPC	0.61961	1.33239
65			APC	0.89339	1.67456
66	KpLiver	-	irinotecan	0.53372	1.79251
67			SN-38	0.72426	2.0411
68			SN-38G	0.887515	2.658
69			NPC	0.77596	2.06642
70			APC	0.41154	1.35769
